# Supplementary material for: Functional Conservation and Divergence of Five AP1/FUL-like Genes in Marigold (Tagetes erecta L.)
Source: Genes (Basel). 2021 Dec 17;12(12):2011. doi: 10.3390/genes12122011 (PMC8700864; doi:10.3390/genes12122011)
Supplement: Supplementary file 1 [file genes-12-02011-s001.zip]

Archive with 1 entries (1 files):
- genes-1470922-supplementary.pdf
